# Supplementary material for: Modulation of hepatic miRNA expression in Atlantic salmon (Salmo salar) by family background and dietary fatty acid composition
Source: J Fish Biol. 2021 Jan 11;98(4):1172–85. doi: 10.1111/jfb.14649 (PMC8048513; doi:10.1111/jfb.14649)
Supplement: Supplementary file 1 — Supplementary File S1 Results from RNA extraction [file JFB-98-1172-s003.xlsx]

## Sheet: Sheet1
	Supporting file 1. Results from RNA extraction
	Sample ID	ng/ul	260/280	260/230	RIN score
	245	1684,33	2,16	2,07	9,3
	246	1371,52	2,17	2,20	9,1
	247	795,84	2,13	1,91	9,0
	248	379,8	2,12	2,19	8,8
	249	1037,1	2,13	2,08	9,3
	250	1069,38	2,16	2,20	9,3
	252	1341,3	2,16	2,16	9,5
	253	1662,07	2,17	2,20	9,0
	254	1689,24	2,15	2,15	9,1
	255	1673,79	2,15	1,81	N/A
	256	1062,18	2,15	2,00	9,0
	257	1216,31	2,17	2,11	9,0
	260	1034,21	2,16	2,25	9,2
	261	881,54	2,13	1,51	9,3
	262	762,02	2,15	2,25	N/A
	263	884,4	2,14	2,20	9,4
	264	877,36	2,15	2,13	8,8
	265	1267,4	2,15	1,76	9,1
	266	1012,98	2,16	2,21	8,9
	268	1142,76	2,16	1,99	9,1
	269	992,46	2,15	2,19	9,0
	270	868,82	2,13	2,02	8,4
	271	956,9	2,15	2,24	8,4
	273	1169,54	2,16	2,18	9,1
	275	910,91	2,07	0,95	8,4
	276	692,56	2,12	1,93	8,1
	277	1085,63	2,16	2,19	8,9
	278	1046,15	2,1	1,00	9,3
	279	1039,76	2,13	2,22	8,7
	287	996,71	2,14	1,44	9,0
	288	978,27	2,16	2,22	8,6
	289	902,75	2,16	2,14	9,1
	290	939,7	2,15	2,00	8,4
	291	581,2	2,14	2,21	7,6
	292	670,29	2,12	2,14	7,7
	296	842,98	2,16	2,22	8,3
