# Supplementary material for: Modulation of hepatic miRNA expression in Atlantic salmon (Salmo salar) by family background and dietary fatty acid composition
Source: J Fish Biol. 2021 Jan 11;98(4):1172–85. doi: 10.1111/jfb.14649 (PMC8048513; doi:10.1111/jfb.14649)
Supplement: Supplementary file 2 — Supplementary File S2 Forward primer sequences for RT‐qPCR of miRNAs, efficiency and melting curves [file JFB-98-1172-s002.xlsx]

## Sheet: Sheet1
Supporting file 2. Forward primer sequences for RT-qPCR of miRNAs
Mature miRNAs	Primer sequences	Efficiency	Specificity (melting curve)
ssa-miR-125a-3p	acgggttaggctctcgggagct	102	ok
ssa-miR-135c-5p	tatggctttttattcctacgtga	99	ok
ssa-miR-137a-3p	ttattgcttgagaatacgcgtag	88	ok
ssa-miR-146a-5p	tgagaactgaattccatagatgg	88	ok
ssa-miR-146a-3p	atctatgggctcagttcttct	92	ok
ssa-miR-146a-3-3p	atctatggattcagttcttct	90	ok
ssa-miR-200b-5p	catcttacctgacagtgctgga	99	ok
ssa-miR-203a-3p	gtgaaatgtttaggaccacttg	82	ok
ssa-miR-214-5p	tgcctgtctacacttgctgtgc	98	ok
ssa-miR-221-5p	agctacattgtctgctgggttt	85	ok
ssa-miR-462b-5p	taacggaacccataaagcagct	93	ok
ssa-miR-nov-1-5p	tcagtgatgtgtacgccaaagg	101	ok
ssa-miR-nov-1-3p	tcggcatacacatcactgaca	not measured	failed, not analysed
ssa-miR-10b-5p	taccctgtagaaccgaatttgt	103	ok
ssa-miR-15a-5p	cgtagcagcacgtcatggtttgt	106	ok
ssa-miR-17-5p	caaagtgcttacagtgcaggtag	107	ok
ssa-miR-21a-5p	tagcttatcagactggtgttgact	101	ok
ssa-miR-26a-5p	ttcaagtaatccaggataggct	107	ok
ssa-miR-27a-3p	ttcacagtggctaagttccgct	100	ok
ssa-miR-27b-3p	ttcacagtggctaagttctgc	107	ok
ssa-miR-30c-5p	tgtaaacatccttgactggaagct	100	ok
ssa-miR-30e-5p	tgtaaacatcctacactcagct	107	ok
ssa-miR-30e-3p	ctgggagaaggctgtttacttt	91	ok
ssa-miR-33a-3p	caatgtgtctgcagtgcagta	102	ok
ssa-miR-33b-3p	caatgttcctgcagtgcaaga	102	ok
ssa-miR-92b-3p	tattgcacttgtcccggcctgc	83	ok
ssa-miR-122-5p	tggagtgtgacaatggtgtttg	113	ok
ssa-miR-143-3p	tgagatgaagcactgtagctc	109	ok
ssa-miR-145-3p	attcctggaaatactgttctt	97	ok
ssa-miR-192a-5p	atgacctatgaattgacagcc	115	ok
ssa-miR-25-3p	cattgcacttgtctcggtctga	96	ok
ssa-mir-92a-3p	tattgcacttgtcccggcctgt	88	ok
ssa-miR-455-5p	tatgtgcccttggactacatcg	96	ok
