# Supplementary material for: Modulation of hepatic miRNA expression in Atlantic salmon (Salmo salar) by family background and dietary fatty acid composition
Source: J Fish Biol. 2021 Jan 11;98(4):1172–85. doi: 10.1111/jfb.14649 (PMC8048513; doi:10.1111/jfb.14649)
Supplement: Supplementary file 3 — Supplementary File S3 Primers for qPCR of predicted target genes, efficiency and melting curves [file JFB-98-1172-s005.xlsx]

## Sheet: Primers
Supporting file 3. Primers for quantitative PCR analysis of predicted target genes.
Gene	Genbank acc. #	Forward (5'-3')	Reverse (5'-3')	Efficiency
ef1a1	AF321836	caccaccggccatctgatctacaa	tcagcagcctccttctcgaacttc	1.95
rpol21	CA049789	taacgcctgcctcttcacgttga	atgagggaccttgtagccagcaa	1.91
eif31	DW542195	caggatgttgttgctggatggg	acccaactgggcaggtcaaga	1.98
acox1	DQ364432	ccttcattgtacctctccgca	catttcaacctcatcaaagccaa	1.83
d5fad	AF478472	gcttgagcccgatggagg	caagatggaatgcggaaaatg	1.90
d6fad_a	AY458652	tccccagacgtttgtgtcagatgc	gctttggatcccccattagttcctg	1.94
d6fad_b	GU207400	tgaccatgtggagagtgaggg	aacttttgtagtacgtgattccagct	2.00
d6fad_c	GU207401	tgaagaaaggcatcattgatgttg	cacaaacgtctaggaaatgtcc	1.84
srebp1	NM_001195818	agctgcacggcttccagcag	tcctccgtcttggctccggg	1.91
srebp2	NM_001195819	tgaagggagagggggcggtg	ggcctggctccccattgctg	1.86
cpt1	AM230810	tcggagccctggaggctgtc	cctcccccgctggacacgta	1.90
1ef1a, rpol2 and eif3 were tested as reference genes.
Reference; Kjær, M. A., Ruyter, B., Berge, G. M., Sun, Y., & Østbye, T. K. K. (2016).
Regulation of the omega-3 fatty acid biosynthetic pathway in Atlantic salmon hepatocytes.
PloS one, 11(12), e0168230.
cpt1			ef1a
srepb1			rpol2
srebp2			eif3
acox			d6fads_b
d5fads			d6fads_c
d6fads_a
