# Supplementary material for: Modulation of hepatic miRNA expression in Atlantic salmon (Salmo salar) by family background and dietary fatty acid composition
Source: J Fish Biol. 2021 Jan 11;98(4):1172–85. doi: 10.1111/jfb.14649 (PMC8048513; doi:10.1111/jfb.14649)
Supplement: Supplementary file 5 — Supplementary File S5 DE miRNAs revealed by DESeq2 analysis [file JFB-98-1172-s004.xlsx]

## Sheet: Sheet1
Supporting file 5. Differentially expressed miRNAs revealed by DESeq2 analysis
	by comparisons of small RNA sequenced samples
10FO/HIGH vs 75FO/HIGH
miRNA	baseMean	log2FoldChange	lfcSE	stat	pvalue	padj
Ssa_miR_nov_1_3p	415,44	0,91	0,20	4,47	7,73e-06	0,004268
10FO/HIGH vs 75FO/LOW
miRNA	baseMean	log2FoldChange	lfcSE	stat	pvalue	padj
Ssa_miR_nov_1_3p	419,91	0,97	0,23	4,22	2,40e-05	0,0133597
Ssa_miR_nov_1_5p	26,35	1,14	0,31	3,64	0,00027	0,0504805
Ssa_miR_137a_3p	20,15	1,10	0,31	3,49	0,00049	0,0677503
Ssa_miR_200b_5p	159,78	-0,83	0,25	-3,37	0,00075	0,0837077
75FO/HIGH vs 10FO/LOW
miRNA	baseMean	log2FoldChange	lfcSE	stat	pvalue	padj
Ssa_miR_146a_3_3p	192,32	1,38	0,29	4,72	2,31e-06	0,0013
Ssa_miR_146a_5p	29572,65	1,14	0,28	4,09	4,38e-05	0,012
Ssa_miR_146a_3p	469,91	0,89	0,25	3,49	0,00048	0,089
75FO/HIGH vs 75FO/LOW
miRNA	baseMean	log2FoldChange	lfcSE	stat	pvalue	padj
Ssa_miR_137a_3p	19,72	1,28	0,31	4,07	4,75e-05	0,020
Ssa_miR_146a_5p	32946,50	1,11	0,28	3,97	7,13e-05	0,020
Ssa_miR_135c_5p	759,97	1,00	0,26	3,77	0,00016	0,023
Ssa_miR_462b_5p	856,63	-1,06	0,28	-3,82	0,00013	0,023
10FO/LOW vs 75FO/LOW
miRNA	baseMean	log2FoldChange	lfcSE	stat	pvalue	padj
Ssa_miR_462b_5p	749,10	-1,12	0,23	-4,86	1,20e-06	0,00029
Ssa_miR_200b_5p	249,84	-1,39	0,36	-3,89	9,85e-05	0,01177
Ssa_miR_203a_3p	401,31	0,91	0,28	3,30	0,00097	0,07723
Ssa_miR_125a_3p	2961,69	-0,77	0,26	-2,94	0,00332	0,09566
Ssa_miR_146a_3_3p	224,33	-0,89	0,29	-3,08	0,00206	0,095666
Ssa_miR_92b_3p	935,39	0,89	0,30	2,99	0,00273	0,095666
Ssa_miR_214_5p	643,88	-0,76	0,26	-2,91	0,00360	0,095666
Ssa_miR_221_5p	8245,10	0,73	0,25	2,98	0,00288	0,095666
All HIGH vs All LOW
miRNA	baseMean	log2FoldChange	lfcSE	stat	pvalue	padj
Ssa_miR_146a_5p	32599,71	0,99	0,23	4,33	1,51e-05	0,00857
Ssa_miR_137a_3p	13,06	1,01	0,27	3,74	0,000183	0,05192
ssa_mir_135_c_5p	687,64	0,77	0,23	3,98	0,000676	0,071040
