# Supplementary material for: Modulation of hepatic miRNA expression in Atlantic salmon (Salmo salar) by family background and dietary fatty acid composition
Source: J Fish Biol. 2021 Jan 11;98(4):1172–85. doi: 10.1111/jfb.14649 (PMC8048513; doi:10.1111/jfb.14649)
Supplement: Supplementary file 6 — Supplementary File S6 In silico‐predicted target genes [file JFB-98-1172-s001.xlsx]

## Sheet: Sheet1
Supportive file 6. Predicted target genes (mRNAs with target sites in 3'UTRs) that are part of lipid metabolism gene networks in Salmo salar
Gene	Acc. # Genbank	Gene function (uniprot database)	miRNA
peroxisomal acyl-Coenzyme A oxidase 1 (acox1)	NM_001173847.1	fatty acid beta oxidation, AcylCoA oxidase activity	miR-146a-3p, miR-146a-3-3p, miR-137a-3p, miR-203a-3p
acyl-CoA synthetase long-chain family member 1 (acsl1)	NM_001173571.1	activation of long chain fatty acids for synthesis and degradation	miR-146a-3p, miR-146a-3p-3, miR-135c-5p
Lysosomal acid lipase/cholesteryl ester hydrolase (lich)	NM_001139859.1	hydrolysis of cholesterol esters and triglycerids, lipid catabolic process	miR-nov-1-5p, miR-135c-5p, miR-137a-3p
Acyl-protein thioesterase 1 (lypa1)	NM_001141045.1	hydrolyzes fatty acids from S-acyl. Cystein residues in proteins	miR-146a-3p, miR-146a-3p-3, miR-214-5p
S-acyl fatty acid synthase thioesterase, medium chain (sast)	NM_001141261.1	fatty acid biosynthesis	miR-137a-3p, miR-203a-3p
fumarylacetoacetate hydrolase domain containing 1 (fahd1)	NM_001140945.1	hydrolase activity	miR-nov-1-5p, miR-221-5p
Acyl-coenzyme A thioesterase 5 (acot5)	NM_001139856.1	thiolester hydrolase activity	miR-146a-3p, miR-146a-3p-3
Very long-chain acyl-CoA synthetase (s27a2)	NM_001141797.1	convert free long chain fatty acids to fatty acid CoA esters, synthesis and degradation	miR-146a-3p, miR-146a-3p-3
Retinol-binding protein II, cellular (ret2)	NM_001146482.1	lipid binding transport	miR-146a-5p, miR-135c-5p
apolipoprotein D (apod)	NM_001141437.1	lipid binding transport, HDL	miR-146a-5p, miR-135c-5p
sterol regulatory element binding transcription factor 2 (srebp2)	NM_001195819.1	Transcription activator required for cholesterol and fatty acid biosynthesis	miR-nov-1-5p, miR-92b-3p
3-hydroxy-3-methylglutaryl-coenzyme A reductase (hmdh)	NM_001173919.1	cholesterol production increased expression in high fat diet	miR-135c-5p, miR-137a-3p
Cell division control protein 42 (cdc42)	BT048963	cellular lipid homeostasis	miR-137a-3p, miR-203a-3p
solute carrier family 25 member 28 (slc25a28)	NM_001173593.1	peroxisomal lipid metabolism	miR-137a-3p, miR-203a-3p
delta-6 fatty acyl desaturase (d6fad-c)	NM_001171780.1	unsaturated fatty acid (omega 3) biosynthesis, oxidoreductase	miR-nov-1-5p
delta-6 fatty acyl desaturase (d6fad-b)	NM_001172281.1	unsaturated fatty acid (omega 3) biosynthesis, oxidoreductase	miR-nov-1-5p
delta-5 fatty acyl desaturase (fadsd5)	NM_001123542.2	synthesis of polyunsaturated fatty acids ( (omega 3)	miR-462b-5p
Fatty acyl-CoA reductase 1 (facr1)	NM_001140085.1	fatty acyl-CoA reductase activity	miR-221-5p
elongation of very long chain fatty acids-like 4 (elovl4)	NM_001195552.1	CoA-synthase, elongation of long unsaturated fatty acids, omega 3 synthesis	miR-221-5p
apolipoprotein F (apof)	NM_001141633.1	HDL, overexpression reduce HDL cholesterol	miR-221-5p
Serine incorporator 1 (serc1)	NM_001141629.1	reulator of sphingolipid sythesis and palmitoyltransferase activity	miR-221-5p
ORM1-like protein 1 (orml1)	NM_001146469.1	negative regulator of sphingolipid (ER) synthesis	miR-221-5p
Lipase member H (liph)	NM_001173770.1	lipid metabolism, ester hydrolase	miR-221-5p
acyl-CoA dehydrogenase family member 11 (acad11)	NM_001139848.1	acyl-CoA dehydrogenase, saturated fatty acid beta oxidation	miR-214-5p
sterol regulatory element binding transcription factor 1 (srebp1)	NM_001195818.1	Transcription activator required for cholesterol and fatty acid biosynthesis	miR-203a-3p
Lathosterol oxidase (sc5d)	NM_001140116.1	lipid biosythetic process	miR-203a-3p
AP-2 complex subunit mu-1 (ap2m1)	NM_001140140.1	intracellular lipid transport	miR-203a-3p
carnitine O-palmitoyltransferase 1 (cpt1)	XM_014184621	mitochondrial beta-oxidation of fatty acids, palmitoyltransferase activity	miR-203a-3p
Phospholipid scramblase 2 (pls2)	NM_001140951.1	lipid metabolism	miR-146a-5p
phospholipase C delta 4 (plcd4)	NM_001173706.1	lipid catabolic process	miR-146a-3p
StAR-related lipid transfer protein 5 (star5)	NM_001165371.1	lipid transport	miR-135c-5p
polyunsaturated fatty acid elongase elovl5b (LOC100192340)	NM_001136552.1	CoA-synthase, elongation of long unsaturated fatty acids, omega 3 synthesis	miR-135c-5p
proteinase-activated receptor-2a (par-2)	NM_001142721.1	obesity related inflammation	miR-135c-5p
Probable palmitoyltransferase ZDHHC11 (zdh11)	NM_001173897.1	palmitoyltransferase activity	miR-135c-5p
Phosphatidylcholine transfer protein (ppct)	NM_001141138.2	regulation of cholesterol	miR-135c-5p
lipolysis stimulated lipoprotein receptor (lsr)	NM_001141795.1	removal of triclyceride in hyperlipidemia	miR-125a-3p
cardiolipin synthase 1 (crls1)	NM_001173887.1	phospholipid biosynthesis	miR-125a-3p
